# Supplementary material for: Strong and graded associations between level of asthma severity and all-cause hospital care use and costs in the UK
Source: BMJ Open Respir Res. 2023 Dec 14;10(1):e002003. doi: 10.1136/bmjresp-2023-002003 (PMC10729223; doi:10.1136/bmjresp-2023-002003)
Supplement: Supplementary data [file bmjresp-2023-002003supp002.xlsx]

## Sheet: Introduction
The calculators provided here can be used to predict all-cause annual hospital costs in the UK for people with mild or moderate-severe asthma and matched controls without asthma
The calculators are based on the regression models presented in the following manuscript:
Jacobs A. K., Wu R., Tomini F., De Simoni A., Mihaylova B. Strong and graded associations between level of asthma severity and all-cause hospital care use and costs in the UK.
The study population consists of individuals with asthma aged 40 to 70 years from the UK Biobank cohort (n=25,031) alongside matched asthma-free controls.
Full descriptions of the study population and regression models are provided in the manuscript and supplementary materials.
How to use the calculators
1. Select appropriate characteristics from drop down lists provided in the light blue shaded cells.
2. This will update the incidence rate ratio (IRR) on the right-hand side column, updating the equation for calculating hospital costs.
3. Results are presented in the orange shaded cells at the bottom of the sheet, representing the mean absolute annual hospital costs, and confidence intervals, for a person with the selected characteristics.
Both calculators are set to initially generate results for 'default' person profiles.
The default person is a 56-year old white female with asthma in their 1st year of follow-up.
Year of follow-up refers to years since "entry" when an individual becomes older (e.g. age+1 years in second year of follow-up) but also their health status may have changed.

## Sheet: Cost calculators
	Mild asthma calculator						Moderate-severe asthma calculator
		Select from each of the drop down lists below						Select from each of the drop down lists below
	Characteristic		IRR	CI (2.5%)	CI (97.5%)		Asthma status		IRR	CI (2.5%)	CI (97.5%)
	Asthma status	Mild asthma	1.36	1.31	1.41		Asthma status	Moderate-severe asthma	1.98	1.88	2.08
	Sociodemographic characteristics						Sociodemographic characteristics
	Age	56	1	0.998088	1.00191		Age	56	1	0.997124	1.00384
	Sex	Female	1	1	1		Sex	Female	1	1	1
	Ethnicity	White	1	1	1		Ethnicity	White	1	1	1
	Year of follow-up	1	1	1	1		Year of follow-up	1	1	1	1
		Predicted annual hospital costs						Predicted annual hospital costs
		Mean						Mean
		566.698						841.698
		95% Confidence Interval						95% Confidence Interval
		(£499.4, £610.7)						(£734.2, £963.4)

## Sheet: Regression tables
Negative binomial regression models of hospital costs for people with asthma matched on age, sex, ethnicity and location. All models were further adjusted for age, sex, ethnicity and location (minimally adjusted).
	Mild asthma compared to controls					Moderate-severe asthma compared to controls
	Characteristic	IRR	2.5% CI	97.5% CI		Characteristic	IRR	2.5% CI	97.5% CI
	Intercept	416.69	381.93	432.32		Intercept	425.1	391.67	461.39
	Asthma status					Asthma status
	Mild asthma	1.36	1.31	1.41		Moderate-severe asthma	1.98	1.88	2.08
	No asthma	1	1	1		No asthma	1	1	1
	Age (centred at 56)					Age (centred at 56)
	40	0.48696	0.486029	0.487891		40	0.50986	0.508394	0.511816
	41	0.50936	0.508386	0.510334		41	0.531784	0.530255	0.533824
	42	0.53279	0.531772	0.533809		42	0.554651	0.553055	0.556778
	43	0.557299	0.556233	0.558364		43	0.578501	0.576837	0.580719
	44	0.582935	0.58182	0.584049		44	0.603376	0.601641	0.60569
	45	0.60975	0.608584	0.610915		45	0.629322	0.627511	0.631735
	46	0.637798	0.636579	0.639018		46	0.656382	0.654494	0.6589
	47	0.667137	0.665861	0.668412		47	0.684607	0.682638	0.687232
	48	0.697825	0.696491	0.699159		48	0.714045	0.711991	0.716783
	49	0.729925	0.728529	0.731321		49	0.744749	0.742607	0.747605
	50	0.763501	0.762042	0.764961		50	0.776773	0.774539	0.779752
	51	0.798623	0.797096	0.80015		51	0.810174	0.807844	0.813281
	52	0.835359	0.833762	0.836956		52	0.845012	0.842581	0.848252
	53	0.873786	0.872115	0.875456		53	0.881347	0.878812	0.884727
	54	0.91398	0.912232	0.915727		54	0.919245	0.916601	0.922771
	55	0.956023	0.954195	0.957851		55	0.958773	0.956015	0.96245
	56	1	0.998088	1.00191		56	1	0.997124	1.00384
	57	1.046	1.044	1.048		57	1.043	1.04	1.047
	58	1.09412	1.09202	1.09621		58	1.08785	1.08472	1.09202
	59	1.14445	1.14226	1.14663		59	1.13463	1.13136	1.13898
	60	1.19709	1.1948	1.19938		60	1.18342	1.18001	1.18795
	61	1.25216	1.24976	1.25455		61	1.2343	1.23075	1.23904
	62	1.30976	1.30725	1.31226		62	1.28738	1.28367	1.29231
	63	1.37	1.36738	1.37262		63	1.34273	1.33887	1.34788
	64	1.43302	1.43028	1.43576		64	1.40047	1.39644	1.40584
	65	1.49894	1.49608	1.50181		65	1.46069	1.45649	1.46629
	66	1.56789	1.5649	1.57089		66	1.5235	1.51912	1.52934
	67	1.64002	1.63688	1.64315		67	1.58901	1.58444	1.59511
	68	1.71546	1.71218	1.71874		68	1.65734	1.65257	1.6637
	69	1.79437	1.79094	1.7978		69	1.72861	1.72363	1.73524
	70	1.87691	1.87332	1.8805		70	1.80294	1.79775	1.80985
	Sex					Sex
	Male	1.02	0.99	1.05		Male	1.14	1.09	1.19
	Female	1	1	1		Female	1	1	1
	Ethnicity					Ethnicity
	White	1	1	1		White	1	1	1
	Black	1.22	1.09	1.36		Black	1.1	0.86	1.41
	South Asian	1.11	1	1.22		South Asian	1.1	0.93	1.31
	Other	1.04	0.95	1.14		Other	0.89	0.76	1.04
	Follow-up year					Follow-up year
	1	1	1	1		1	1	1	1
	2	1.09	1.06	1.13		2	1.2	1.14	1.27
	3	1.15	1.12	1.2		3	1.25	1.18	1.33
	4	1.2	1.17	1.25		4	1.32	1.24	1.4
	5	1.31	1.26	1.36		5	1.49	1.39	1.59
	6	1.4	1.35	1.46		6	1.5	1.41	1.61
	7	1.45	1.4	1.51		7	1.58	1.48	1.68
	8	1.5	1.45	1.56		8	1.63	1.54	1.74
	9	1.64	1.58	1.7		9	1.75	1.65	1.87
	10	1.74	1.67	1.81		10	1.85	1.73	1.98
